# Supplementary material for: Crack densification in drying colloidal suspensions
Source: Sci Adv. 2024 Sep 11;10(37):eadp3746. doi: 10.1126/sciadv.adp3746 (PMC11389785; doi:10.1126/sciadv.adp3746)
Supplement: Supplementary file 2 — Movies S1 to S3 [file sciadv.adp3746_movies_s1_to_s3.zip]

Archive with 3 entries (3 files):
- adp3746_movie_s1.mp4
- adp3746_movie_s2.mp4
- adp3746_movie_s3.mp4
